# Supplementary material for: The human RPS4 paralogue on Yq11.223 encodes a structurally conserved ribosomal protein and is preferentially expressed during spermatogenesis
Source: BMC Mol Biol. 2010 May 7;11:33. doi: 10.1186/1471-2199-11-33 (PMC2884166; doi:10.1186/1471-2199-11-33)
Supplement: Additional file 1 — Primers used in the expression studies. [file 1471-2199-11-33-S1.XLS]

## Sheet: Expression human tissues
Expression patterns of X/Y isoforms in human tissues
			Forward	Reverse
RPS4X	001	ENST00000316084	GACGGAGGTCCTCTTTCCTT	CCTGCCACAATATTTTTAATTACG
	002	ENST00000373626	GACGGAGGTCCTCTTTCCTT	GTACATCACGACTGAGTTTTGTC
RPS4Y1	001	ENST00000250784	CATCTGACTTCCTGCGGTTT	TGAGGAAGACGATCAGAGGAA
	002	ENST00000430575	CACTGTGGACGCTCTCTTGA	TGAGGAAGACGATCAGAGGAA
RPS4Y2		ENST00000288666	CATTGGATGCTGGATAAACTAACT	CAGGGAAATCCAAGGTTTATTA
ZFX	001/002	ENST00000379177;ENST00000304543	CTGTTCCCTGAGCTGTGCTT	GATATCTGGGCACTGAACATCT
	003	ENST00000338565	CAGGATGATGACAAAGGCAA	TGGCTCTCCAGGTGGTTG
ZFY	001	ENST00000383052	AGCAAGATAATGACAAAGCCAG	AAAGCCCCTGCATGAGAA
UTX	001	ENST00000377967	CTGTTCGCTGCTATGAATCTC	ATGGAAGTAGACCAAACCAAGA
UTY	001	ENST00000331397	CACTGTGCATTGGGTTCAA	CAAAACCAGTGGTGCAGAAA
	002	ENST00000362096	CACTGTGCATTGGGTTCAA	GCCAAGACTTCTGGACTGCT
	003	ENST00000329134	GCCTTGCTGGAGCTCTTAAA	GGTGCCTGTAATTCCAGCTAT
	004	ENST00000382893	ATTTCAAGATGTCCTTTATGTTGAC	GAATGAACAGAAACAAAGGTATCA
SMCX	001	ENST00000375401	GAGACCCTCTTGGCTACATC	CTCATTCAGCCTCTGGATT
SMCY	001/002	ENST00000317961; ENST00000382806	GCGTCCTCAGCGTTTATCTC	AGTTCATTTAGCCTTTGGACG
EIF1AY	001/003	ENST00000361365; ENST00000382772	GGTCTCACGAGGCTGTCAT	CCTTCAGGCTTCTAGCTTCA
PRKX	001	ENST00000262848	CTAAAGCAGGAGCAACACGTA	AGTCCGTGAGCTTAATGTGG
PRKY	001	ENST00000362758	AGCAGGAGCAGCACGTG	AGTCCGTGAGCTTGATGTGA

## Sheet: qPCR
Quantitative real time PCR (SybrGreen)
RPS4X	001	ENST00000316084	GCCACTCGACTTTCCAACA	CCTGCCACAATATTTTTAATTACG
RPS4Y1	001	ENST00000250784	CATCTGACTTCCTGCGGTTT	TGAGGAAGACGATCAGAGGAA
	002	ENST00000430575	CACTGTGGACGCTCTCTTGA	TGAGGAAGACGATCAGAGGAA
RPS4Y2	001	ENST00000288666	GGCAAGGTTCGAGTGGAC	TGATACGATGAACAGCAAAACA
	new isoform		GCAACACAGGCAAGAAATTG	CTTGTGAGGACCTGTCGATG
ZFX	001/002/003	ENST00000379177;ENST00000304543; ENST00000338565	CGGCAGACTGGCTAAACAA	TTCTTGGCAAGGTGTTCG
ZFY	001	ENST00000383052	TTGGCAGACTGGCTAAACAG	CTTCTTGGCAAGGTGTTCA

## Sheet: RACE-PCR
RPS4Y2 new isoform	5' RACE	ACCAACACGACCGAGGTTAGCTCCAG
	3' RACE	CTCAAAATTGATGGCAAGGTTCGAGTGGAC
RPSY1-ENST00000430575	3' RACE	GGATGCTAGGGAGACCCGCCAAGTT
